# Supplementary material for: Gut Microbiome Composition and Metabolic Capacity Differ by FUT2 Secretor Status in Exclusively Breastfed Infants
Source: Nutrients. 2023 Jan 16;15(2):471. doi: 10.3390/nu15020471 (PMC9866411; doi:10.3390/nu15020471)
Supplement: Supplementary file 1 [file nutrients-15-00471-s001.zip]

Archive with 1 entries (1 files):
- nutrients-2053428-supplementary.pdf
